# Supplementary material for: Bioengineered algal lipids enriched in structured medium- and long-chain triacylglycerols, linoleate, and sn-2 palmitate for human milk fat substitutes
Source: bioRxiv. 2026 May 16:2026.05.15.725531. Preprint. [Version 1] doi: 10.64898/2026.05.15.725531 (PMC13192765; doi:10.64898/2026.05.15.725531)
Supplement: Supplement 2 [file media-2.xlsx]

## Sheet: Table S2
Table S2. Untargeted proteomics comparing abundance of proteins involved in fatty acid and lipid metabolism.
wild-type = Auxenochlorella protothecoides x symbiontica UTEX 250-A
JLM63 = fab2A-2 - Fatty Acid Biosynthesis 2A (encoding stearoyl-ACP desaturase) allele 2 knockout
JLM82 = fab2A-2::CwFATB2 - sequence encoding Cuphea wrightii fatty acyl-ACP thioesterase B2 inserted at FAB2A-2
JL15 = fab2A-2::FAB2Atp-CwFATB2 - sequence encoding the FAB2A-2 plastid transit peptide fused to mature Cuphea wrightii fatty acyl-ACP thioesterase B2, inserted at FAB2A-2
1Targets with statistically significant differences in peptide abundance in at least one comparison. Significant differences are shaded yellow with bold text.
2Assessment of statistically significant differences in peptide abundance and averaged abundance values assessed for limit of quantitation (LOQ), wherein a value two standard deviations below the mean abundance from all averaged abundances is used as the LOQ threshold.
Symbol	Description	GeneID	Z-score						log2 fold change						adjusted p-value						assessment2
			wild-type vs JLM63	wild-type vs JLM82	wild-type vs JL15	JLM63 vs JLM82	JLM63 vs JL15	JLM82 vs JL15	wild-type vs JLM63	wild-type vs JLM82	wild-type vs JL15	JLM63 vs JLM82	JLM63 vs JL15	JLM82 vs JL15	wild-type vs JLM63	wild-type vs JLM82	wild-type vs JL15	JLM63 vs JLM82	JLM63 vs JL15	JLM82 vs JL15	wild-type vs JLM63	wild-type vs JLM82	wild-type vs JL15	JLM63 vs JLM82	JLM63 vs JL15	JLM82 vs JL15
ACC1	Alpha-carboxyltransferase (ACCase complex)	UTEX250_A03.04390.1	-0.00503465	0.193343	0.0486935	0.196124	0.045195	-0.147445	0.208302	-0.0573295	0.0674478	0.265632	0.124777	-0.140854	1	0.8494	0.968	0.8494	0.968	0.8886	Not Significant, higher in JLM63, both pass LOQ (1.04 fold)	Not Significant, higher in wild-type, both pass LOQ (1.16 fold)	Not Significant, higher in wild-type, both pass LOQ (1.05 fold)	Not Significant, higher in JLM63, both pass LOQ (1.2 fold)	Not Significant, higher in JLM63, both pass LOQ (1.09 fold)	Not Significant, higher in JL15, both pass LOQ (1.1 fold)
bcx1	Beta-carboxyltransferase (ACCase complex)	UTEX250_xCp.80335.1	0.0477846	-0.0678387	0.564176	-0.128813	0.521903	0.666758	-0.00779952	-0.0245773	0.540257	-0.0167778	0.548056	0.564834	0.968	0.9522	0.5754	0.9044	0.603	0.5092	Not Significant, higher in wild-type, both pass LOQ (1.01 fold)	Not Significant, higher in JLM82, both pass LOQ (1.02 fold)	Not Significant, higher in wild-type, both pass LOQ (1.45 fold)	Not Significant, higher in JLM82, both pass LOQ (1.01 fold)	Not Significant, higher in JLM63, both pass LOQ (1.46 fold)	Not Significant, higher in JLM82, both pass LOQ (1.48 fold)
BCC1	Acetyl-CoA biotin carboxyl carrier	UTEX250_A08.20090.1	0.79418	0.536991	0.816473	-0.313625	-0.0057371	0.311537	0.514713	0.692115	0.771668	-0.177402	0.0795536	0.256956	0.4296	0.5962	0.418	0.7566	1	0.7566	Not Significant, higher in wild-type, both pass LOQ (1.62 fold)	Not Significant, higher in wild-type, both pass LOQ (1.43 fold)	Not Significant, higher in wild-type, both pass LOQ (1.71 fold)	Not Significant, higher in JLM82, both pass LOQ (1.13 fold)	Not Significant, higher in JL15, both pass LOQ (1.06 fold)	Not Significant, higher in JLM82, both pass LOQ (1.19 fold)
BCC2	Acetyl-CoA biotin carboxyl carrier	UTEX250_A11.34355.1	0.11354	0.213709	0.136803	0.0890842	0.010986	-0.0751545	0.226462	0.0538611	0.148263	0.172601	0.0944023	-0.0781986	0.9124	0.8336	0.8966	0.9362	0.992	0.9442	Not Significant, higher in wild-type, both pass LOQ (1.04 fold)	Not Significant, higher in wild-type, both pass LOQ (1.17 fold)	Not Significant, higher in wild-type, both pass LOQ (1.11 fold)	Not Significant, higher in JLM63, both pass LOQ (1.13 fold)	Not Significant, higher in JLM63, both pass LOQ (1.07 fold)	Not Significant, higher in JL15, both pass LOQ (1.06 fold)
BC1	Biotin carboxylase (ACCase complex)	UTEX250_A09.23015.1	0.147914	-0.108596	0.113053	-0.278659	-0.04985	0.231282	0.0860944	-0.0609178	0.126479	-0.147012	0.0403847	0.187397	0.8886	0.9204	0.9124	0.7872	0.968	0.818	Not Significant, higher in wild-type, both pass LOQ (1.06 fold)	Not Significant, higher in JLM82, both pass LOQ (1.04 fold)	Not Significant, higher in wild-type, both pass LOQ (1.09 fold)	Not Significant, higher in JLM82, both pass LOQ (1.11 fold)	Not Significant, higher in JL15, both pass LOQ (1.03 fold)	Not Significant, higher in JLM82, both pass LOQ (1.14 fold)
CTI1	Carboxyltransferase interactor 1	UTEX250_A10.29635.1	-0.195765	-0.301061	-0.5041	-0.105304	-0.324409	-0.223827	-0.236182	-0.232527	-0.439584	0.00365447	-0.203402	-0.207056	0.8494	0.7642	0.6172	0.9204	0.749	0.8258	Not Significant, higher in JLM63, both pass LOQ (1.18 fold)	Not Significant, higher in JLM82, both pass LOQ (1.17 fold)	Not Significant, higher in JL15, both pass LOQ (1.36 fold)	Not Significant, higher in JLM82, both pass LOQ (1 fold)	Not Significant, higher in JL15, both pass LOQ (1.15 fold)	Not Significant, higher in JL15, both pass LOQ (1.15 fold)
MCT1	Malonyl-CoA:acyl-carrier-protein transacylase	UTEX250_A08.19680.1	-0.162115	-0.0756041	-0.240117	0.089689	-0.0872536	-0.176403	-0.0315013	-0.204628	-0.197454	0.173127	0.00717331	-0.165953	0.8728	0.9442	0.8104	0.9362	0.9362	0.865	Not Significant, higher in JLM63, both pass LOQ (1.15 fold)	Not Significant, higher in JLM82, both pass LOQ (1.02 fold)	Not Significant, higher in JL15, both pass LOQ (1.15 fold)	Not Significant, higher in JLM63, both pass LOQ (1.13 fold)	Not Significant, higher in JL15, both pass LOQ (1 fold)	Not Significant, higher in JL15, both pass LOQ (1.12 fold)
ACP2	Acyl-carrier protein 2	UTEX250_A08.19420.1	0.377844	-0.0454842	0.0476159	-0.461993	-0.360273	0.0971071	-0.00464518	0.301706	0.0664594	-0.306351	-0.235246	0.0711046	0.7114	0.968	0.968	0.6456	0.7188	0.9282	Not Significant, higher in wild-type, both pass LOQ (1.23 fold)	Not Significant, higher in JLM82, both pass LOQ (1 fold)	Not Significant, higher in wild-type, both pass LOQ (1.05 fold)	Not Significant, higher in JLM82, both pass LOQ (1.24 fold)	Not Significant, higher in JL15, both pass LOQ (1.18 fold)	Not Significant, higher in JLM82, both pass LOQ (1.05 fold)
KAS3	3-ketoacyl-ACP-synthase	UTEX250_A08.19770.1	-0.101006	-0.142265	-0.0443944	-0.0446316	0.0503908	0.0992996	-0.0909388	-0.147325	-0.017934	0.0563859	0.129391	0.0730049	0.9204	0.8886	0.968	0.968	0.9602	0.9282	Not Significant, higher in JLM63, both pass LOQ (1.11 fold)	Not Significant, higher in JLM82, both pass LOQ (1.07 fold)	Not Significant, higher in JL15, both pass LOQ (1.01 fold)	Not Significant, higher in JLM82, both pass LOQ (1.04 fold)	Not Significant, higher in JLM63, both pass LOQ (1.09 fold)	Not Significant, higher in JLM82, both pass LOQ (1.05 fold)
KAS1	3-ketoacyl-ACP-synthase	UTEX250_A09.23260.1	0.268375	0.14659	0.349592	-0.146832	0.0672756	0.21908	0.166616	0.199054	0.343437	-0.0324384	0.144383	0.176821	0.7948	0.8886	0.7338	0.8886	0.9522	0.8336	Not Significant, higher in wild-type, both pass LOQ (1.15 fold)	Not Significant, higher in wild-type, both pass LOQ (1.12 fold)	Not Significant, higher in wild-type, both pass LOQ (1.27 fold)	Not Significant, higher in JLM82, both pass LOQ (1.02 fold)	Not Significant, higher in JLM63, both pass LOQ (1.11 fold)	Not Significant, higher in JLM82, both pass LOQ (1.13 fold)
KAS2	3-ketoacyl-ACP-synthase	UTEX250_A08.19930.1	0.407708	0.106726	0.373946	-0.33806	-0.0547153	0.285862	0.131071	0.32971	0.365775	-0.198638	0.0360648	0.234703	0.6892	0.9204	0.7114	0.7414	0.9602	0.7794	Not Significant, higher in wild-type, both pass LOQ (1.26 fold)	Not Significant, higher in wild-type, both pass LOQ (1.1 fold)	Not Significant, higher in wild-type, both pass LOQ (1.29 fold)	Not Significant, higher in JLM82, both pass LOQ (1.15 fold)	Not Significant, higher in JL15, both pass LOQ (1.03 fold)	Not Significant, higher in JLM82, both pass LOQ (1.18 fold)
KAR1	3-oxoacy-ACP reductase	UTEX250_A10.26465.1	-0.192178	-0.147234	-0.0713911	0.0486395	0.118789	0.0758419	-0.0953694	-0.232819	-0.0426958	0.13745	0.190123	0.0526736	0.8494	0.8886	0.9442	0.968	0.9124	0.9442	Not Significant, higher in JLM63, both pass LOQ (1.18 fold)	Not Significant, higher in JLM82, both pass LOQ (1.07 fold)	Not Significant, higher in JL15, both pass LOQ (1.03 fold)	Not Significant, higher in JLM63, both pass LOQ (1.1 fold)	Not Significant, higher in JLM63, both pass LOQ (1.14 fold)	Not Significant, higher in JLM82, both pass LOQ (1.04 fold)
HAD1	3-hydroxyacyl-ACP dehydratase	UTEX250_A01.00850.1	0.397069	0.297643	-0.460555	-0.130717	-0.905513	-0.793659	0.3013	0.319733	-0.399643	-0.0184331	-0.719377	-0.700944	0.6966	0.7718	0.6456	0.8966	0.3682	0.4296	Not Significant, higher in wild-type, both pass LOQ (1.25 fold)	Not Significant, higher in wild-type, both pass LOQ (1.23 fold)	Not Significant, higher in JL15, both pass LOQ (1.32 fold)	Not Significant, higher in JLM82, both pass LOQ (1.01 fold)	Not Significant, higher in JL15, both pass LOQ (1.65 fold)	Not Significant, higher in JL15, both pass LOQ (1.63 fold)
ENR1	Enoyl-ACP reductase	UTEX250_A03.05190.1	0.191833	-0.104025	0.0190233	-0.321355	-0.193364	0.127072	-0.0568422	0.127278	0.0402338	-0.18412	-0.0870444	0.097076	0.8494	0.9204	0.992	0.749	0.8494	0.9044	Not Significant, higher in wild-type, both pass LOQ (1.09 fold)	Not Significant, higher in JLM82, both pass LOQ (1.04 fold)	Not Significant, higher in wild-type, both pass LOQ (1.03 fold)	Not Significant, higher in JLM82, both pass LOQ (1.14 fold)	Not Significant, higher in JL15, both pass LOQ (1.06 fold)	Not Significant, higher in JLM82, both pass LOQ (1.07 fold)
FAB2A	Plastid acyl-ACP desaturase	UTEX250_A07.15855.1	1.62128	1.35815	1.56082	-0.363571	-0.110322	0.254477	1.24689	1.4677	1.45439	-0.220811	-0.0133098	0.207501	0.1025	0.177	0.1188	0.7188	0.9124	0.8026	Not Significant, higher in wild-type, both pass LOQ (2.77 fold)	Not Significant, higher in wild-type, both pass LOQ (2.37 fold)	Not Significant, higher in wild-type, both pass LOQ (2.74 fold)	Not Significant, higher in JLM82, both pass LOQ (1.17 fold)	Not Significant, higher in JL15, both pass LOQ (1.01 fold)	Not Significant, higher in JLM82, both pass LOQ (1.15 fold)
FAB2B	Plastid acyl-ACP desaturase	UTEX250_A11.34520.1	-0.656448	-0.632562	-0.468031	0.0516547	0.199374	0.155374	-0.528106	-0.668177	-0.4065	0.14007	0.261676	0.121606	0.5156	0.5286	0.6456	0.9602	0.8494	0.8808	Not Significant, higher in JLM63, both pass LOQ (1.59 fold)	Not Significant, higher in JLM82, both pass LOQ (1.44 fold)	Not Significant, higher in JL15, both pass LOQ (1.33 fold)	Not Significant, higher in JLM63, both pass LOQ (1.1 fold)	Not Significant, higher in JLM63, both pass LOQ (1.2 fold)	Not Significant, higher in JLM82, both pass LOQ (1.09 fold)
FAT1	Acyl-acyl-carrier-protein thioesterase	UTEX250_A12.34890.1	0.608966	0.122093	0.089328	-0.53944	-0.561271	-0.0311454	0.144773	0.518435	0.104718	-0.373662	-0.413717	-0.0400548	0.5486	0.9044	0.9362	0.5962	0.5754	0.976	Not Significant, higher in wild-type, both pass LOQ (1.43 fold)	Not Significant, higher in wild-type, both pass LOQ (1.11 fold)	Not Significant, higher in wild-type, both pass LOQ (1.08 fold)	Not Significant, higher in JLM82, both pass LOQ (1.3 fold)	Not Significant, higher in JL15, both pass LOQ (1.33 fold)	Not Significant, higher in JL15, both pass LOQ (1.03 fold)
CwFATB21	fatty acyl-ACP thioesterase B2 [Cuphea wrightii]	CwFATB2						-2.04726						-1.78747						0.0414	No data pass averaging step	Only in JLM82, passes LOQ	Only in JL15, passes LOQ	Only in JLM82, passes LOQ	Only in JL15, passes LOQ	higher in JL15, both pass LOQ (3.45 fold)
FAD2	Fatty acid desaturase, delta-12	UTEX250_A05.11240.1	-0.245922	0.0534179	-0.357358	0.312476	-0.119855	-0.433205	0.0835398	-0.283216	-0.30499	0.366755	-0.0217741	-0.38853	0.8104	0.9602	0.7264	0.7566	0.9124	0.6672	Not Significant, higher in JLM63, both pass LOQ (1.22 fold)	Not Significant, higher in wild-type, both pass LOQ (1.06 fold)	Not Significant, higher in JL15, both pass LOQ (1.24 fold)	Not Significant, higher in JLM63, both pass LOQ (1.29 fold)	Not Significant, higher in JL15, both pass LOQ (1.02 fold)	Not Significant, higher in JL15, both pass LOQ (1.31 fold)
FAD5A	Palmitate delta-7 desaturase	UTEX250_A07.17005.1	-1.25494	0.315969	0.774032	1.67049	2.11448	0.493999	0.31764	-1.2294	0.73274	1.54704	1.96214	0.4151	0.2112	0.7566	0.4412	0.095	0.0348	0.6242	Not Significant, higher in JLM63, both pass LOQ (2.34 fold)	Not Significant, higher in wild-type, both pass LOQ (1.25 fold)	Not Significant, higher in wild-type, both pass LOQ (1.66 fold)	Not Significant, higher in JLM63, both pass LOQ (2.92 fold)	higher in JLM63, both pass LOQ (3.9 fold)	Not Significant, higher in JLM82, both pass LOQ (1.33 fold)
FAD6	Omega-6-fatty acid desaturase, chloroplast isoform	UTEX250_A10.28730.1	-0.540477	-0.811631	-0.751097	-0.25718	-0.215507	0.0400349	-0.687772	-0.559428	-0.666133	-0.128344	-0.106706	0.0216388	0.5892	0.418	0.4532	0.8026	0.8336	0.968	Not Significant, higher in JLM63, both pass LOQ (1.47 fold)	Not Significant, higher in JLM82, both pass LOQ (1.61 fold)	Not Significant, higher in JL15, both pass LOQ (1.59 fold)	Not Significant, higher in JLM82, both pass LOQ (1.09 fold)	Not Significant, higher in JL15, both pass LOQ (1.08 fold)	Not Significant, higher in JLM82, both pass LOQ (1.02 fold)
FAD7	Omega-3-fatty acid desaturase	UTEX250_A12.38965.1	-0.641032	-0.666584	-0.161342	0.000118057	0.499901	0.51493	-0.558442	-0.653721	-0.1252	0.0952786	0.528521	0.433242	0.5222	0.5092	0.8728	1	0.6242	0.61	Not Significant, higher in JLM63, both pass LOQ (1.57 fold)	Not Significant, higher in JLM82, both pass LOQ (1.47 fold)	Not Significant, higher in JL15, both pass LOQ (1.09 fold)	Not Significant, higher in JLM63, both pass LOQ (1.07 fold)	Not Significant, higher in JLM63, both pass LOQ (1.44 fold)	Not Significant, higher in JLM82, both pass LOQ (1.35 fold)
GPD1	Glycerol-3-phosphate dehydrogenase/dihydroxyacetone-3-phosphate reductase	UTEX250_A11.32415.1	0.494074	0.623796	0.87418	0.0992248	0.370813	0.283304	0.410697	0.592112	0.824598	0.181414	0.4139	0.232486	0.6242	0.5352	0.3844	0.9282	0.7114	0.7794	Not Significant, higher in wild-type, both pass LOQ (1.33 fold)	Not Significant, higher in wild-type, both pass LOQ (1.51 fold)	Not Significant, higher in wild-type, both pass LOQ (1.77 fold)	Not Significant, higher in JLM63, both pass LOQ (1.13 fold)	Not Significant, higher in JLM63, both pass LOQ (1.33 fold)	Not Significant, higher in JLM82, both pass LOQ (1.17 fold)
GPAT1	Glycerol-3-phosphate acyltransferase, chloroplast precursor	UTEX250_A04.05960.1	0.579931	-0.409173	0.513696	-1.05314	-0.0922379	0.964484	-0.328925	0.491208	0.493955	-0.820133	0.00274763	0.82288	0.5686	0.6892	0.61	0.2938	0.9282	0.337	Not Significant, higher in wild-type, both pass LOQ (1.41 fold)	Not Significant, higher in JLM82, both pass LOQ (1.26 fold)	Not Significant, higher in wild-type, both pass LOQ (1.41 fold)	Not Significant, higher in JLM82, both pass LOQ (1.77 fold)	Not Significant, higher in JL15, both pass LOQ (1 fold)	Not Significant, higher in JLM82, both pass LOQ (1.77 fold)
LPAAT1A	Plastid 1-acyl-sn-glycerol-3-phosphate acyltransferase	UTEX250_A06.12070.1	0.106318	0.602103	0.524188	0.495333	0.418779	-0.0647602	0.572769	0.0470891	0.503579	0.52568	0.45649	-0.0691896	0.9204	0.5486	0.603	0.6242	0.6818	0.9522	Not Significant, higher in wild-type, both pass LOQ (1.03 fold)	Not Significant, higher in wild-type, both pass LOQ (1.49 fold)	Not Significant, higher in wild-type, both pass LOQ (1.42 fold)	Not Significant, higher in JLM63, both pass LOQ (1.44 fold)	Not Significant, higher in JLM63, both pass LOQ (1.37 fold)	Not Significant, higher in JL15, both pass LOQ (1.05 fold)
LPAAT1B	Plastid 1-acyl-sn-glycerol-3-phosphate acyltransferase	UTEX250_A06.12080.1	-1.02338	-1.1484	-0.86419	-0.0816486	0.17766	0.2668	-0.988046	-1.01226	-0.769864	0.0242136	0.242395	0.218182	0.3078	0.2542	0.3898	0.9362	0.865	0.7948	Not Significant, higher in JLM63, both pass LOQ (2.02 fold)	Not Significant, higher in JLM82, both pass LOQ (1.98 fold)	Not Significant, higher in JL15, both pass LOQ (1.71 fold)	Not Significant, higher in JLM82, both pass LOQ (1.02 fold)	Not Significant, higher in JLM63, both pass LOQ (1.18 fold)	Not Significant, higher in JLM82, both pass LOQ (1.16 fold)
FAX1	Fatty Acid Export protein 1	UTEX250_A04.06855.1				0.470435	0.221417	-0.241982				0.504041	0.281249	-0.222792				0.6384	0.8258	0.8104	Not Significant, only one peptide	Not Significant, only one peptide	Not Significant, only one peptide	Not Significant, only one peptide (1.42 fold)	Not Significant, only one peptide (1.22 fold)	Not Significant, only one peptide (1.17 fold)
LCS1	Long-chain acyl-CoA synthetase	UTEX250_A03.04000.1	-0.00875174	0.0961556	-0.194415	0.10043	-0.202009	-0.304735	-0.0608151	0.121646	-0.155535	0.182462	-0.0947202	-0.277182	1	0.9282	0.8494	0.9204	0.8414	0.7642	Not Significant, higher in JLM63, both pass LOQ (1.04 fold)	Not Significant, higher in wild-type, both pass LOQ (1.09 fold)	Not Significant, higher in JL15, both pass LOQ (1.11 fold)	Not Significant, higher in JLM63, both pass LOQ (1.13 fold)	Not Significant, higher in JL15, both pass LOQ (1.07 fold)	Not Significant, higher in JL15, both pass LOQ (1.21 fold)
LCS2	Long-chain acyl-CoA synthetase	UTEX250_A06.13320.1	0.146767	0.037399	-0.00683324	-0.127644	-0.17248	-0.04578	0.0850189	0.0692567	0.0165177	-0.0157621	-0.0685011	-0.052739	0.8886	0.976	1	0.9044	0.865	0.968	Not Significant, higher in wild-type, both pass LOQ (1.06 fold)	Not Significant, higher in wild-type, both pass LOQ (1.05 fold)	Not Significant, higher in JL15, both pass LOQ (1.01 fold)	Not Significant, higher in JLM82, both pass LOQ (1.01 fold)	Not Significant, higher in JL15, both pass LOQ (1.05 fold)	Not Significant, higher in JL15, both pass LOQ (1.04 fold)
LCS3A	Long-chain acyl-CoA synthetase	UTEX250_A10.26180.1	0.21935	-0.28112	-0.767924	-0.532728	-1.03534	-0.523534	0.153081	-0.214748	-0.681567	-0.367829	-0.834648	-0.46682	0.8336	0.7794	0.4472	0.5962	0.303	0.603	Not Significant, higher in wild-type, both pass LOQ (1.11 fold)	Not Significant, higher in JLM82, both pass LOQ (1.16 fold)	Not Significant, higher in JL15, both pass LOQ (1.6 fold)	Not Significant, higher in JLM82, both pass LOQ (1.29 fold)	Not Significant, higher in JL15, both pass LOQ (1.78 fold)	Not Significant, higher in JL15, both pass LOQ (1.38 fold)
LCS3B	Long-chain acyl-CoA synthetase	UTEX250_A10.26185.1	1.87874	0.256907	-1.57526	-1.77114	-3.62178	-1.9314	1.70914	0.264979	-1.42207	-1.44416	-3.13121	-1.68705	0.0614	0.8026	0.1164	0.0768	0.0003	0.0536	Not Significant, higher in wild-type, both pass LOQ (3.27 fold)	Not Significant, higher in wild-type, both pass LOQ (1.2 fold)	Not Significant, higher in JL15, both pass LOQ (2.68 fold)	Not Significant, higher in JLM82, both pass LOQ (2.72 fold)	higher in JL15, both pass LOQ (8.76 fold)	Not Significant, higher in JL15, both pass LOQ (3.22 fold)
ABCA2	ABC lipid exporter 2	UTEX250_A08.18280.1	0.171179	0.133656	0.0103425	-0.0552321	-0.180519	-0.126628	0.107911	0.155084	0.0322717	0.0471728	-0.0756392	-0.122812	0.865	0.8966	0.992	0.9602	0.8572	0.9044	Not Significant, higher in wild-type, both pass LOQ (1.08 fold)	Not Significant, higher in wild-type, both pass LOQ (1.11 fold)	Not Significant, higher in wild-type, both pass LOQ (1.02 fold)	Not Significant, higher in JLM82, both pass LOQ (1.03 fold)	Not Significant, higher in JL15, both pass LOQ (1.05 fold)	Not Significant, higher in JL15, both pass LOQ (1.09 fold)
GPD2	Glycerol-3-phosphate dehydrogenase/dihydroxyacetone-3-phosphate reductase	UTEX250_A08.20010.1	0.0781246	-0.0867676	-0.281927	-0.180967	-0.384158	-0.209164	0.0206511	-0.0414551	-0.235803	-0.0621061	-0.256454	-0.194348	0.9442	0.9362	0.7794	0.8572	0.704	0.8414	Not Significant, higher in wild-type, both pass LOQ (1.01 fold)	Not Significant, higher in JLM82, both pass LOQ (1.03 fold)	Not Significant, higher in JL15, both pass LOQ (1.18 fold)	Not Significant, higher in JLM82, both pass LOQ (1.04 fold)	Not Significant, higher in JL15, both pass LOQ (1.19 fold)	Not Significant, higher in JL15, both pass LOQ (1.14 fold)
GPAT2	Glycerol-3-phosphate acyltransferase	UTEX250_A11.30375.1	0.240713	0.163812	0.503334	-0.0993173	0.255304	0.364061	0.181972	0.173114	0.484452	0.00885736	0.311337	0.30248	0.8104	0.8728	0.6172	0.9282	0.8026	0.7188	Not Significant, higher in wild-type, both pass LOQ (1.13 fold)	Not Significant, higher in wild-type, both pass LOQ (1.13 fold)	Not Significant, higher in wild-type, both pass LOQ (1.4 fold)	Not Significant, higher in JLM82, both pass LOQ (1.01 fold)	Not Significant, higher in JLM63, both pass LOQ (1.24 fold)	Not Significant, higher in JLM82, both pass LOQ (1.23 fold)
LPAAT2	ER 1-acyl-sn-glycerol-3-phosphate acyltransferase	UTEX250_A12.35270.1	-0.438441	-0.268316	0.140934	0.190122	0.598195	0.425099	-0.203331	-0.463746	0.152052	0.260415	0.615798	0.355383	0.6672	0.7948	0.8886	0.8494	0.5552	0.6744	Not Significant, higher in JLM63, both pass LOQ (1.38 fold)	Not Significant, higher in JLM82, both pass LOQ (1.15 fold)	Not Significant, higher in wild-type, both pass LOQ (1.11 fold)	Not Significant, higher in JLM63, both pass LOQ (1.2 fold)	Not Significant, higher in JLM63, both pass LOQ (1.53 fold)	Not Significant, higher in JLM82, both pass LOQ (1.28 fold)
PAH1	putative phosphatidic acid phosphatase	UTEX250_A05.11350.1	0.561982	0.548441	-0.815537	-0.051351	-1.44637	-1.42733	0.474376	0.524922	-0.725239	0.0505458	-1.19961	-1.25016	0.5754	0.5892	0.418	0.9602	0.1498	0.1556	Not Significant, higher in wild-type, both pass LOQ (1.39 fold)	Not Significant, higher in wild-type, both pass LOQ (1.44 fold)	Not Significant, higher in JL15, both pass LOQ (1.65 fold)	Not Significant, higher in JLM82, both pass LOQ (1.04 fold)	Not Significant, higher in JL15, both pass LOQ (2.3 fold)	Not Significant, higher in JL15, both pass LOQ (2.38 fold)
DGAT1	Diacylglycerol O-acyltransferase, Type 1	UTEX250_A12.38975.1	-0.0556839	-0.0748873	-0.177022	-0.0244081	-0.134477	-0.110369	-0.0308621	-0.104825	-0.139582	0.0739625	-0.0347575	-0.10872	0.9602	0.9442	0.865	0.984	0.8966	0.9124	Not Significant, higher in JLM63, both pass LOQ (1.08 fold)	Not Significant, higher in JLM82, both pass LOQ (1.02 fold)	Not Significant, higher in JL15, both pass LOQ (1.1 fold)	Not Significant, higher in JLM82, both pass LOQ (1.05 fold)	Not Significant, higher in JL15, both pass LOQ (1.02 fold)	Not Significant, higher in JL15, both pass LOQ (1.08 fold)
DGTT4	Diacylglycerol acyltransferase, DGAT Type 2	UTEX250_A12.37310.1	0.357194	-0.295692	-0.92676	-0.696403	-1.34499	-0.676633	-0.227741	0.282341	-0.827254	-0.510082	-1.1096	-0.599514	0.7264	0.7718	0.3576	0.4902	0.1802	0.5028	Not Significant, higher in wild-type, both pass LOQ (1.22 fold)	Not Significant, higher in JLM82, both pass LOQ (1.17 fold)	Not Significant, higher in JL15, both pass LOQ (1.77 fold)	Not Significant, higher in JLM82, both pass LOQ (1.42 fold)	Not Significant, higher in JL15, both pass LOQ (2.16 fold)	Not Significant, higher in JL15, both pass LOQ (1.52 fold)
DGTT6	Diacylglycerol acyltransferase, DGAT Type 2	UTEX250_A06.12645.1	0.40538						0.327527						0.6892						Not Significant, higher in wild-type, neither passes LOQ (1.25 fold)	Only in wild-type, fails LOQ	Only in wild-type, fails LOQ	Only in JLM63, fails LOQ	Only in JLM63, fails LOQ	No data pass averaging step
LPT1	Lysolipid Acyltransferase 1	UTEX250_A08.20320.1	0.20346	0.355084	-0.000474068	0.137104	-0.225784	-0.365868	0.138181	0.352517	0.0223505	0.214336	-0.115831	-0.330166	0.8414	0.7264	1	0.8966	0.8258	0.7188	Not Significant, higher in wild-type, both pass LOQ (1.1 fold)	Not Significant, higher in wild-type, both pass LOQ (1.28 fold)	Not Significant, higher in JL15, both pass LOQ (1.02 fold)	Not Significant, higher in JLM63, both pass LOQ (1.16 fold)	Not Significant, higher in JL15, both pass LOQ (1.08 fold)	Not Significant, higher in JL15, both pass LOQ (1.26 fold)
PGA2	1-acylglycerophosphocholine O-acyltransferase	UTEX250_A11.33880.1	-0.0190737	-0.363969	-0.416815	-0.36048	-0.420846	-0.0667408	-0.0704943	-0.288618	-0.359525	-0.218124	-0.28903	-0.0709062	0.992	0.7188	0.6818	0.7188	0.6744	0.9522	Not Significant, higher in JLM63, both pass LOQ (1.05 fold)	Not Significant, higher in JLM82, both pass LOQ (1.22 fold)	Not Significant, higher in JL15, both pass LOQ (1.28 fold)	Not Significant, higher in JLM82, both pass LOQ (1.16 fold)	Not Significant, higher in JL15, both pass LOQ (1.22 fold)	Not Significant, higher in JL15, both pass LOQ (1.05 fold)
PGA3	Phospholipid/glycerol acyltransferase	UTEX250_A08.19375.1	0.625504	0.058498	0.259236	-0.622526	-0.403223	0.214084	0.533943	0.0880694	0.260561	-0.445873	-0.273382	0.172491	0.5352	0.9602	0.8026	0.5352	0.6892	0.8336	Not Significant, higher in wild-type, both pass LOQ (1.45 fold)	Not Significant, higher in wild-type, both pass LOQ (1.06 fold)	Not Significant, higher in wild-type, both pass LOQ (1.2 fold)	Not Significant, higher in JLM82, both pass LOQ (1.36 fold)	Not Significant, higher in JL15, both pass LOQ (1.21 fold)	Not Significant, higher in JLM82, both pass LOQ (1.13 fold)
PGA6	Putative phospholipid/glycerol acyltransferase	UTEX250_A09.23750.1	0.0539222	-0.13051	0.0386001	-0.19973	-0.0274951	0.175036	-0.0020442	-0.0804576	0.0581899	-0.0784134	0.0602342	0.138648	0.9602	0.8966	0.976	0.8494	0.984	0.865	Not Significant, higher in wild-type, both pass LOQ (1 fold)	Not Significant, higher in JLM82, both pass LOQ (1.06 fold)	Not Significant, higher in wild-type, both pass LOQ (1.04 fold)	Not Significant, higher in JLM82, both pass LOQ (1.06 fold)	Not Significant, higher in JL15, both pass LOQ (1.04 fold)	Not Significant, higher in JLM82, both pass LOQ (1.1 fold)
MLDP1	Major lipid droplet protein	UTEX250_A08.18540.1	0.1283	0.0621542	-0.0187657	-0.0823228	-0.165303	-0.0838744	0.0677018	0.0913294	0.00557309	0.0236277	-0.0621287	-0.0857563	0.9044	0.9522	0.992	0.9362	0.8728	0.9362	Not Significant, higher in wild-type, both pass LOQ (1.05 fold)	Not Significant, higher in wild-type, both pass LOQ (1.07 fold)	Not Significant, higher in JL15, both pass LOQ (1 fold)	Not Significant, higher in JLM82, both pass LOQ (1.02 fold)	Not Significant, higher in JL15, both pass LOQ (1.04 fold)	Not Significant, higher in JL15, both pass LOQ (1.06 fold)
-	(caleosin/peroxygenase-related)	UTEX250_A10.28280.1	0.59115	0.343084	0.655661	-0.2935	0.0425629	0.340837	0.501728	0.341817	0.624168	-0.159911	0.12244	0.282351	0.5552	0.7338	0.5156	0.7718	0.968	0.7338	Not Significant, higher in wild-type, both pass LOQ (1.42 fold)	Not Significant, higher in wild-type, both pass LOQ (1.27 fold)	Not Significant, higher in wild-type, both pass LOQ (1.54 fold)	Not Significant, higher in JLM82, both pass LOQ (1.12 fold)	Not Significant, higher in JLM63, both pass LOQ (1.09 fold)	Not Significant, higher in JLM82, both pass LOQ (1.22 fold)
LIP1	(putative triacylglycerol lipase)	UTEX250_A12.37740.1	1.16721	-0.10271	0.430363	-1.37238	-0.798543	0.561022	1.04192	-0.0556696	0.417521	-1.09759	-0.624395	0.473191	0.246	0.9204	0.6672	0.1706	0.4296	0.5754	Not Significant, higher in wild-type, both pass LOQ (2.06 fold)	Not Significant, higher in JLM82, both pass LOQ (1.04 fold)	Not Significant, higher in wild-type, both pass LOQ (1.34 fold)	Not Significant, higher in JLM82, both pass LOQ (2.14 fold)	Not Significant, higher in JL15, both pass LOQ (1.54 fold)	Not Significant, higher in JLM82, both pass LOQ (1.39 fold)
LIP2	(putative triacylglycerol lipase)	UTEX250_A12.37780.1	-0.0689297	0.494452	0.495053	0.573975	0.573761	0.0151534	-0.117246	0.476783	0.476857	0.594029	0.594102	7.33939e-05	0.9522	0.6242	0.6242	0.5686	0.5686	0.992	Not Significant, higher in JLM63, both pass LOQ (1.08 fold)	Not Significant, higher in wild-type, both pass LOQ (1.39 fold)	Not Significant, higher in wild-type, both pass LOQ (1.39 fold)	Not Significant, higher in JLM63, both pass LOQ (1.51 fold)	Not Significant, higher in JLM63, both pass LOQ (1.51 fold)	Not Significant, higher in JLM82, both pass LOQ (1 fold)
TAGL1A	Triacylglycerol lipase	UTEX250_A05.09845.1	0.227402	-0.135888	-0.970343	-0.392421	-1.25294	-0.887153	0.160632	-0.085253	-0.86723	-0.245885	-1.02786	-0.781977	0.8258	0.8966	0.332	0.6966	0.2112	0.3788	Not Significant, higher in wild-type, both pass LOQ (1.12 fold)	Not Significant, higher in JLM82, both pass LOQ (1.06 fold)	Not Significant, higher in JL15, both pass LOQ (1.82 fold)	Not Significant, higher in JLM82, both pass LOQ (1.19 fold)	Not Significant, higher in JL15, both pass LOQ (2.04 fold)	Not Significant, higher in JL15, both pass LOQ (1.72 fold)
TAGL1B	Triacylglycerol lipase	UTEX250_A07.15835.1	-0.651575	-1.85024	-1.9799	-1.20283	-1.36752	-0.191887	-0.663607	-1.61384	-1.79321	-0.950228	-1.1296	-0.179373	0.5156	0.0644	0.0488	0.2302	0.1738	0.8494	Not Significant, higher in JLM63, both pass LOQ (1.58 fold)	Not Significant, higher in JLM82, both pass LOQ (3.06 fold)	Not Significant, higher in JL15, both pass LOQ (3.47 fold)	Not Significant, higher in JLM82, both pass LOQ (1.93 fold)	Not Significant, higher in JL15, both pass LOQ (2.19 fold)	Not Significant, higher in JL15, both pass LOQ (1.13 fold)
TAGL1C	Triacylglycerol lipase	UTEX250_A12.36320.1	0.00801095	-0.142992	-2.0464	-0.163	-2.1328	-2.01859	-0.0450963	-0.0915865	-1.85421	-0.0464902	-1.80911	-1.76262	1	0.8886	0.0414	0.8728	0.0332	0.0444	Not Significant, higher in wild-type, both pass LOQ (1.03 fold)	Not Significant, higher in JLM82, both pass LOQ (1.07 fold)	higher in JL15, both pass LOQ (3.62 fold)	Not Significant, higher in JLM82, both pass LOQ (1.03 fold)	higher in JL15, both pass LOQ (3.5 fold)	higher in JL15, both pass LOQ (3.39 fold)
-	Patatin-like phospholipase domain-containing	UTEX250_A05.09055.1	-8.62673	-7.09676	-2.71008	2.0194	6.3007	4.43274	-8.14212	-6.29184	-2.46294	1.85027	5.67918	3.8289	0	0	0.0068	0.0444	0	0	higher in JLM63, both pass LOQ (282.5 fold)	higher in JLM82, both pass LOQ (78.35 fold)	higher in JL15, both pass LOQ (5.51 fold)	higher in JLM63, both pass LOQ (3.61 fold)	higher in JLM63, both pass LOQ (51.24 fold)	higher in JLM82, both pass LOQ (14.21 fold)
PGD1	Plastid galactoglycerolipid degradation 1	UTEX250_A03.05235.1	1.18386	1.04211	2.20442	-0.215854	1.01647	1.2607	1.05753	0.9651	2.04472	-0.0924271	0.987191	1.07962	0.238	0.2984	0.0278	0.8336	0.3124	0.2076	Not Significant, higher in wild-type, both pass LOQ (2.08 fold)	Not Significant, higher in wild-type, both pass LOQ (1.95 fold)	higher in wild-type, both pass LOQ (4.13 fold)	Not Significant, higher in JLM82, both pass LOQ (1.07 fold)	Not Significant, higher in JLM63, both pass LOQ (1.98 fold)	Not Significant, higher in JLM82, both pass LOQ (2.11 fold)
ACX1	Acyl-CoA oxidase/dehydrogenase	UTEX250_A05.10735.1	-0.746878	-0.437641	-1.1933	0.349195	-0.454324	-0.812674	-0.752976	-0.354307	-1.07173	0.398668	-0.318756	-0.717424	0.4592	0.6672	0.234	0.7338	0.6528	0.418	Not Significant, higher in JLM63, both pass LOQ (1.69 fold)	Not Significant, higher in JLM82, both pass LOQ (1.28 fold)	Not Significant, higher in JL15, both pass LOQ (2.1 fold)	Not Significant, higher in JLM63, both pass LOQ (1.32 fold)	Not Significant, higher in JL15, both pass LOQ (1.25 fold)	Not Significant, higher in JL15, both pass LOQ (1.64 fold)
ACX2	Acyl-CoA oxidase/dehydrogenase	UTEX250_A12.39045.1	0.29306	-0.00134694	-0.00867426	-0.325236	-0.328881	-0.0078685	0.222202	0.0347093	0.0148291	-0.187493	-0.207373	-0.0198802	0.7718	1	1	0.749	0.749	1	Not Significant, higher in wild-type, both pass LOQ (1.17 fold)	Not Significant, higher in JLM82, both pass LOQ (1.02 fold)	Not Significant, higher in JL15, both pass LOQ (1.01 fold)	Not Significant, higher in JLM82, both pass LOQ (1.14 fold)	Not Significant, higher in JL15, both pass LOQ (1.15 fold)	Not Significant, higher in JL15, both pass LOQ (1.01 fold)
ACX3	Acyl-CoA oxidase/dehydrogenase	UTEX250_A04.07700.1	1.09871	0.638744	-0.27957	-0.537801	-1.45955	-0.953037	0.977677	0.605439	-0.233641	-0.372237	-1.21132	-0.83908	0.2758	0.5286	0.7872	0.5962	0.147	0.3422	Not Significant, higher in wild-type, both pass LOQ (1.97 fold)	Not Significant, higher in wild-type, both pass LOQ (1.52 fold)	Not Significant, higher in JL15, both pass LOQ (1.18 fold)	Not Significant, higher in JLM82, both pass LOQ (1.29 fold)	Not Significant, higher in JL15, both pass LOQ (2.32 fold)	Not Significant, higher in JL15, both pass LOQ (1.79 fold)
ECH1	EnoylCoA hydratase/isomerase	UTEX250_A12.39180.1	0.483586	-0.36793	-0.767971	-0.906882	-1.31444	-0.434279	0.400862	-0.292151	-0.681611	-0.693013	-1.08247	-0.38946	0.6312	0.7188	0.4472	0.3682	0.1902	0.6672	Not Significant, higher in wild-type, both pass LOQ (1.32 fold)	Not Significant, higher in JLM82, both pass LOQ (1.22 fold)	Not Significant, higher in JL15, both pass LOQ (1.6 fold)	Not Significant, higher in JLM82, both pass LOQ (1.62 fold)	Not Significant, higher in JL15, both pass LOQ (2.12 fold)	Not Significant, higher in JL15, both pass LOQ (1.31 fold)
ECH3	Enoyl-CoA hydratase 1	UTEX250_A11.33175.1	0.150384	-0.286952	-0.519345	-0.464302	-0.705722	-0.254475	0.0884107	-0.219947	-0.453567	-0.308358	-0.541978	-0.23362	0.8808	0.7794	0.61	0.6456	0.484	0.8026	Not Significant, higher in wild-type, both pass LOQ (1.06 fold)	Not Significant, higher in JLM82, both pass LOQ (1.16 fold)	Not Significant, higher in JL15, both pass LOQ (1.37 fold)	Not Significant, higher in JLM82, both pass LOQ (1.24 fold)	Not Significant, higher in JL15, both pass LOQ (1.46 fold)	Not Significant, higher in JL15, both pass LOQ (1.18 fold)
HCD2	3-hydroxyacyl-CoA dehydrogenase	UTEX250_A02.02990.1	0.222701	0.188072	0.704215	-0.0549957	0.481835	0.551688	0.156224	0.203602	0.668703	0.0473782	0.512479	0.465101	0.8258	0.8572	0.484	0.9602	0.6312	0.5824	Not Significant, higher in wild-type, both pass LOQ (1.11 fold)	Not Significant, higher in wild-type, both pass LOQ (1.15 fold)	Not Significant, higher in wild-type, both pass LOQ (1.59 fold)	Not Significant, higher in JLM82, both pass LOQ (1.03 fold)	Not Significant, higher in JLM63, both pass LOQ (1.43 fold)	Not Significant, higher in JLM82, both pass LOQ (1.38 fold)
KAT1	3-oxoacyl CoA thiolase/acetyl-CoA acyltransferase 1	UTEX250_A12.36125.1	0.108219	-0.936661	-1.29348	-1.08535	-1.46087	-0.405321	0.048871	-0.799253	-1.16361	-0.848124	-1.21249	-0.364362	0.9204	0.3524	0.197	0.2802	0.1442	0.6892	Not Significant, higher in wild-type, both pass LOQ (1.03 fold)	Not Significant, higher in JLM82, both pass LOQ (1.74 fold)	Not Significant, higher in JL15, both pass LOQ (2.24 fold)	Not Significant, higher in JLM82, both pass LOQ (1.8 fold)	Not Significant, higher in JL15, both pass LOQ (2.32 fold)	Not Significant, higher in JL15, both pass LOQ (1.29 fold)
PCT1	Phosphatidate cytidylyltransferase	UTEX250_A08.20850.1	-0.215518	-0.0330188	0.290405	0.190996	0.517171	0.341217	-0.254705	0.00646943	0.289149	0.261175	0.543855	0.28268	0.8336	0.976	0.7718	0.8494	0.61	0.7338	Not Significant, higher in JLM63, both pass LOQ (1.19 fold)	Not Significant, higher in JLM82, both pass LOQ (1 fold)	Not Significant, higher in wild-type, both pass LOQ (1.22 fold)	Not Significant, higher in JLM63, both pass LOQ (1.2 fold)	Not Significant, higher in JLM63, both pass LOQ (1.46 fold)	Not Significant, higher in JLM82, both pass LOQ (1.22 fold)
PCT2	Phosphatidate cytidylyltransferase	UTEX250_A11.30565.1	0.311698	-0.334242	0.0707737	-0.686865	-0.266495	0.418673	0.239679	-0.262113	0.0877001	-0.501792	-0.151978	0.349813	0.7566	0.7414	0.9442	0.4966	0.7948	0.6818	Not Significant, higher in wild-type, both pass LOQ (1.18 fold)	Not Significant, higher in JLM82, both pass LOQ (1.2 fold)	Not Significant, higher in wild-type, both pass LOQ (1.06 fold)	Not Significant, higher in JLM82, both pass LOQ (1.42 fold)	Not Significant, higher in JL15, both pass LOQ (1.11 fold)	Not Significant, higher in JLM82, both pass LOQ (1.27 fold)
PGP1	Phosphatidylglycerolphosphate synthase	UTEX250_A12.38295.1	-0.110463	-0.0710108	0.0599067	0.0386722	0.16812	0.136374	-0.156193	-0.0274056	0.0777327	0.128787	0.233925	0.105138	0.9124	0.9442	0.9602	0.976	0.8728	0.8966	Not Significant, higher in JLM63, both pass LOQ (1.11 fold)	Not Significant, higher in JLM82, both pass LOQ (1.02 fold)	Not Significant, higher in wild-type, both pass LOQ (1.06 fold)	Not Significant, higher in JLM63, both pass LOQ (1.09 fold)	Not Significant, higher in JLM63, both pass LOQ (1.18 fold)	Not Significant, higher in JLM82, both pass LOQ (1.08 fold)
PGP2	Phosphatidylglycerolphosphate synthase	UTEX250_A06.11905.1	-2.41397	-4.01078	-3.50424	-1.51784	-1.0809	0.417625	-2.31625	-3.54026	-3.19136	-1.22401	-0.875104	0.348905	0.016	0.0001	0.0004	0.131	0.2802	0.6818	higher in JLM63, both pass LOQ (4.98 fold)	higher in JLM82, both pass LOQ (11.63 fold)	higher in JL15, both pass LOQ (9.13 fold)	Not Significant, higher in JLM82, both pass LOQ (2.34 fold)	Not Significant, higher in JL15, both pass LOQ (1.83 fold)	Not Significant, higher in JLM82, both pass LOQ (1.27 fold)
PGP3	Phosphatidylglycerophosphate synthase	UTEX250_A07.16070.1	0.841449	0.171632	-0.360326	-0.739452	-1.27128	-0.557958	0.73644	0.188944	-0.307711	-0.547496	-1.04415	-0.496656	0.401	0.865	0.7188	0.4654	0.204	0.5824	Not Significant, higher in wild-type, both pass LOQ (1.67 fold)	Not Significant, higher in wild-type, both pass LOQ (1.14 fold)	Not Significant, higher in JL15, both pass LOQ (1.24 fold)	Not Significant, higher in JLM82, both pass LOQ (1.46 fold)	Not Significant, higher in JL15, both pass LOQ (2.06 fold)	Not Significant, higher in JL15, both pass LOQ (1.41 fold)
-	putative phosphatidylglycerolphosphate phosphatase	UTEX250_A12.35485.1	0.579835	1.10857	1.23483	0.504024	0.652793	0.166263	0.491118	1.02435	1.15539	0.533233	0.664276	0.131044	0.5686	0.2714	0.2186	0.6172	0.5156	0.8728	Not Significant, higher in wild-type, both pass LOQ (1.41 fold)	Not Significant, higher in wild-type, both pass LOQ (2.03 fold)	Not Significant, higher in wild-type, both pass LOQ (2.23 fold)	Not Significant, higher in JLM63, both pass LOQ (1.45 fold)	Not Significant, higher in JLM63, both pass LOQ (1.58 fold)	Not Significant, higher in JLM82, both pass LOQ (1.1 fold)
LPB1	Low Photochemical Bleaching protein	UTEX250_A12.38800.1	1.32174	1.65126	1.34033	0.260311	-0.0217485	-0.28039	1.18682	1.50824	1.25216	0.321418	0.0653367	-0.256081	0.1868	0.099	0.1802	0.7948	0.984	0.7794	Not Significant, higher in wild-type, both pass LOQ (2.28 fold)	Not Significant, higher in wild-type, both pass LOQ (2.84 fold)	Not Significant, higher in wild-type, both pass LOQ (2.38 fold)	Not Significant, higher in JLM63, both pass LOQ (1.25 fold)	Not Significant, higher in JL15, both pass LOQ (1.05 fold)	Not Significant, higher in JL15, both pass LOQ (1.19 fold)
SQD1	UDP-sulfoquinovose synthase	UTEX250_A10.29280.1	-0.138979	0.161978	0.0950026	0.308465	0.23449	-0.0661722	-0.182933	0.180337	0.109923	0.363269	0.292856	-0.0704134	0.8966	0.8728	0.9282	0.7642	0.818	0.9522	Not Significant, higher in JLM63, both pass LOQ (1.14 fold)	Not Significant, higher in wild-type, both pass LOQ (1.13 fold)	Not Significant, higher in wild-type, both pass LOQ (1.08 fold)	Not Significant, higher in JLM63, both pass LOQ (1.29 fold)	Not Significant, higher in JLM63, both pass LOQ (1.23 fold)	Not Significant, higher in JL15, both pass LOQ (1.05 fold)
SQD2	Sulfoquinovosyldiacylglycerol synthase	UTEX250_A06.13925.1	-1.02078	-3.48746	-2.72196	-2.48413	-1.74415	0.707107	-1.00982	-3.07364	-2.47384	-2.06383	-1.46402	0.599806	0.3078	0.0005	0.0066	0.0132	0.0818	0.484	Not Significant, higher in JLM63, both pass LOQ (2.01 fold)	higher in JLM82, both pass LOQ (8.42 fold)	higher in JL15, both pass LOQ (5.56 fold)	higher in JLM82, both pass LOQ (4.18 fold)	Not Significant, higher in JL15, both pass LOQ (2.76 fold)	Not Significant, higher in JLM82, both pass LOQ (1.52 fold)
MGD1	Monogalactosyldiacylglycerol synthase	UTEX250_A11.33270.1	0.0301493	0.951134	1.99729	0.935589	2.02093	1.1351	-0.0243366	0.883978	1.85474	0.908315	1.87907	0.970758	0.976	0.3422	0.0466	0.3524	0.0434	0.2584	Not Significant, higher in wild-type, both pass LOQ (1.02 fold)	Not Significant, higher in wild-type, both pass LOQ (1.85 fold)	Not Significant, higher in wild-type, both pass LOQ (3.62 fold)	Not Significant, higher in JLM63, both pass LOQ (1.88 fold)	higher in JLM63, both pass LOQ (3.68 fold)	Not Significant, higher in JLM82, both pass LOQ (1.96 fold)
DGD1	Digalactosyldiacylglycerol synthase	UTEX250_A06.14235.1	0.155749	0.261881	0.232744	0.0929627	0.0655155	-0.0231806	0.0934416	0.269413	0.236262	0.175972	0.14282	-0.0331516	0.8808	0.7948	0.818	0.9282	0.9522	0.984	Not Significant, higher in wild-type, both pass LOQ (1.07 fold)	Not Significant, higher in wild-type, both pass LOQ (1.21 fold)	Not Significant, higher in wild-type, both pass LOQ (1.18 fold)	Not Significant, higher in JLM63, both pass LOQ (1.13 fold)	Not Significant, higher in JLM63, both pass LOQ (1.1 fold)	Not Significant, higher in JL15, both pass LOQ (1.02 fold)
IPP1	Inositol-phosphate phosphatase	UTEX250_A09.25390.1	-0.0844944	-0.161931	-0.365675	-0.0826229	-0.298928	-0.220466	-0.131841	-0.108474	-0.312618	0.0233669	-0.180777	-0.204144	0.9362	0.8728	0.7188	0.9362	0.7718	0.8258	Not Significant, higher in JLM63, both pass LOQ (1.1 fold)	Not Significant, higher in JLM82, both pass LOQ (1.08 fold)	Not Significant, higher in JL15, both pass LOQ (1.24 fold)	Not Significant, higher in JLM82, both pass LOQ (1.02 fold)	Not Significant, higher in JL15, both pass LOQ (1.13 fold)	Not Significant, higher in JL15, both pass LOQ (1.15 fold)
INO1	Myo-inositol-1-phosphate synthase	UTEX250_A05.09550.1	0.143149	0.129469	-0.0686028	-0.0292852	-0.232466	-0.205864	0.0816259	0.15135	-0.0401383	0.0697237	-0.121764	-0.191488	0.8886	0.9044	0.9522	0.984	0.818	0.8414	Not Significant, higher in wild-type, both pass LOQ (1.06 fold)	Not Significant, higher in wild-type, both pass LOQ (1.11 fold)	Not Significant, higher in JL15, both pass LOQ (1.03 fold)	Not Significant, higher in JLM82, both pass LOQ (1.05 fold)	Not Significant, higher in JL15, both pass LOQ (1.09 fold)	Not Significant, higher in JL15, both pass LOQ (1.14 fold)
PIS1	Phosphatidylinositol synthase	UTEX250_A12.38510.1	0.317195	-0.517849	0.783338	-0.88116	0.463774	1.36163	0.244834	-0.425824	0.741276	-0.670658	0.496442	1.1671	0.7566	0.61	0.4354	0.3788	0.6456	0.1738	Not Significant, higher in wild-type, both pass LOQ (1.18 fold)	Not Significant, higher in JLM82, both pass LOQ (1.34 fold)	Not Significant, higher in wild-type, both pass LOQ (1.67 fold)	Not Significant, higher in JLM82, both pass LOQ (1.59 fold)	Not Significant, higher in JLM63, both pass LOQ (1.41 fold)	Not Significant, higher in JLM82, both pass LOQ (2.25 fold)
SDC1	Serine decarboxylase	UTEX250_A12.36185.1	-0.487721	-0.383739	-0.0219536	0.124879	0.481978	0.371464	-0.509957	-0.306247	0.00264907	0.203711	0.512606	0.308896	0.6312	0.704	0.984	0.9044	0.6312	0.7114	Not Significant, higher in JLM63, both pass LOQ (1.42 fold)	Not Significant, higher in JLM82, both pass LOQ (1.24 fold)	Not Significant, higher in JL15, both pass LOQ (1 fold)	Not Significant, higher in JLM63, both pass LOQ (1.15 fold)	Not Significant, higher in JLM63, both pass LOQ (1.43 fold)	Not Significant, higher in JLM82, both pass LOQ (1.24 fold)
ETK1	Ethanolamine kinase	UTEX250_A10.28040.1	-0.0714315	-0.275936	-0.481135	-0.213676	-0.431993	-0.225371	-0.119592	-0.210125	-0.41852	-0.0905336	-0.298928	-0.208395	0.9442	0.7872	0.6312	0.8336	0.6672	0.8258	Not Significant, higher in JLM63, both pass LOQ (1.09 fold)	Not Significant, higher in JLM82, both pass LOQ (1.16 fold)	Not Significant, higher in JL15, both pass LOQ (1.34 fold)	Not Significant, higher in JLM82, both pass LOQ (1.06 fold)	Not Significant, higher in JL15, both pass LOQ (1.23 fold)	Not Significant, higher in JL15, both pass LOQ (1.16 fold)
ECT1	CDP-Ethanolamine synthase	UTEX250_A03.04385.1	0.142836	-0.149534	-0.287735	-0.315179	-0.458498	-0.15074	0.0813327	-0.0974198	-0.24113	-0.178752	-0.322462	-0.14371	0.8886	0.8886	0.7794	0.7566	0.6528	0.8808	Not Significant, higher in wild-type, both pass LOQ (1.06 fold)	Not Significant, higher in JLM82, both pass LOQ (1.07 fold)	Not Significant, higher in JL15, both pass LOQ (1.18 fold)	Not Significant, higher in JLM82, both pass LOQ (1.13 fold)	Not Significant, higher in JL15, both pass LOQ (1.25 fold)	Not Significant, higher in JL15, both pass LOQ (1.1 fold)
CK1	Putative choline kinase	UTEX250_A11.34375.1	-0.151829	-0.0574013	-0.580851	0.0972658	-0.450092	-0.555713	-0.194983	-0.0152709	-0.509981	0.179712	-0.314998	-0.49471	0.8808	0.9602	0.562	0.9282	0.6528	0.5824	Not Significant, higher in JLM63, both pass LOQ (1.14 fold)	Not Significant, higher in JLM82, both pass LOQ (1.01 fold)	Not Significant, higher in JL15, both pass LOQ (1.42 fold)	Not Significant, higher in JLM63, both pass LOQ (1.13 fold)	Not Significant, higher in JL15, both pass LOQ (1.24 fold)	Not Significant, higher in JL15, both pass LOQ (1.41 fold)
CCT1	Putative CTP:phosphocholine cytidylyltransferase	UTEX250_A10.27335.1	0.246527	0.115794	0.0191089	-0.154852	-0.251037	-0.0989753	0.178566	0.139157	0.0403123	-0.0394092	-0.138254	-0.0988446	0.8104	0.9124	0.992	0.8808	0.8026	0.9282	Not Significant, higher in wild-type, both pass LOQ (1.13 fold)	Not Significant, higher in wild-type, both pass LOQ (1.1 fold)	Not Significant, higher in wild-type, both pass LOQ (1.03 fold)	Not Significant, higher in JLM82, both pass LOQ (1.03 fold)	Not Significant, higher in JL15, both pass LOQ (1.1 fold)	Not Significant, higher in JL15, both pass LOQ (1.07 fold)
EPT1/AAPT1	aminoalcoholphosphotransferase	UTEX250_A02.03115.1	0.0513679	-0.230387	-0.164174	-0.299439	-0.234262	0.0631971	-0.00443941	-0.169512	-0.127798	-0.165073	-0.123359	0.041714	0.9602	0.818	0.8728	0.7718	0.818	0.9522	Not Significant, higher in wild-type, both pass LOQ (1 fold)	Not Significant, higher in JLM82, both pass LOQ (1.12 fold)	Not Significant, higher in JL15, both pass LOQ (1.09 fold)	Not Significant, higher in JLM82, both pass LOQ (1.12 fold)	Not Significant, higher in JL15, both pass LOQ (1.09 fold)	Not Significant, higher in JLM82, both pass LOQ (1.03 fold)
BTA1	Diacylglyceryl-N,N,N-trimethylhomoserine synthesis protein	UTEX250_A07.16255.1																			No data pass averaging step	Only in JLM82, passes LOQ	No data pass averaging step	Only in JLM82, passes LOQ	No data pass averaging step	Only in JLM82, passes LOQ
TGD1	Lipid transfer machine permease	UTEX250_A11.33815.1	1.33424	0.103349	0.563625	-1.34119	-0.837281	0.490066	1.19854	0.128061	0.539752	-1.07048	-0.658792	0.411691	0.1836	0.9204	0.5754	0.1802	0.4066	0.6242	Not Significant, higher in wild-type, both pass LOQ (2.3 fold)	Not Significant, higher in wild-type, both pass LOQ (1.09 fold)	Not Significant, higher in wild-type, both pass LOQ (1.45 fold)	Not Significant, higher in JLM82, both pass LOQ (2.1 fold)	Not Significant, higher in JL15, both pass LOQ (1.58 fold)	Not Significant, higher in JLM82, both pass LOQ (1.33 fold)
TGD2	Trigalactosyldiacylglycerol 2	UTEX250_A12.35555.1	-0.266048	-0.14914	-0.466441	0.126385	-0.211282	-0.340262	-0.302088	-0.0970686	-0.405042	0.20502	-0.102954	-0.307974	0.7948	0.8886	0.6456	0.9044	0.8336	0.7338	Not Significant, higher in JLM63, both pass LOQ (1.23 fold)	Not Significant, higher in JLM82, both pass LOQ (1.07 fold)	Not Significant, higher in JL15, both pass LOQ (1.32 fold)	Not Significant, higher in JLM63, both pass LOQ (1.15 fold)	Not Significant, higher in JL15, both pass LOQ (1.07 fold)	Not Significant, higher in JL15, both pass LOQ (1.24 fold)
TGD3	Putative ABC transport system ATP-binding protein	UTEX250_A11.31245.1	-0.587955	-0.0982601	-0.173847	0.525901	0.43093	-0.0829643	-0.603949	-0.0517023	-0.13667	0.552247	0.467279	-0.0849675	0.562	0.9282	0.865	0.603	0.6672	0.9362	Not Significant, higher in JLM63, both pass LOQ (1.52 fold)	Not Significant, higher in JLM82, both pass LOQ (1.04 fold)	Not Significant, higher in JL15, both pass LOQ (1.1 fold)	Not Significant, higher in JLM63, both pass LOQ (1.47 fold)	Not Significant, higher in JLM63, both pass LOQ (1.38 fold)	Not Significant, higher in JL15, both pass LOQ (1.06 fold)
ALA1	Phospholipid-transporting ATPase	UTEX250_A09.25695.1	-0.183336	-0.106245	-0.155309	0.0811502	0.0227646	-0.0551319	-0.224527	-0.0588219	-0.119666	0.165705	0.104861	-0.0608445	0.8572	0.9204	0.8808	0.9362	0.984	0.9602	Not Significant, higher in JLM63, both pass LOQ (1.17 fold)	Not Significant, higher in JLM82, both pass LOQ (1.04 fold)	Not Significant, higher in JL15, both pass LOQ (1.09 fold)	Not Significant, higher in JLM63, both pass LOQ (1.12 fold)	Not Significant, higher in JLM63, both pass LOQ (1.08 fold)	Not Significant, higher in JL15, both pass LOQ (1.04 fold)
BCC3	homomeric acetyl-CoA biotin carboxylase/carboxyl carrier	UTEX250_A08.21725.1	-0.113108	-0.390068	0.0135273	-0.285799	0.123004	0.415522	-0.158672	-0.31189	0.0351928	-0.153217	0.193865	0.347083	0.9124	0.6966	0.992	0.7794	0.9044	0.6818	Not Significant, higher in JLM63, both pass LOQ (1.12 fold)	Not Significant, higher in JLM82, both pass LOQ (1.24 fold)	Not Significant, higher in wild-type, both pass LOQ (1.02 fold)	Not Significant, higher in JLM82, both pass LOQ (1.11 fold)	Not Significant, higher in JLM63, both pass LOQ (1.14 fold)	Not Significant, higher in JLM82, both pass LOQ (1.27 fold)
KCS1	Putative beta-ketoacyl-CoA synthase	UTEX250_A06.13630.1	0.419422	-0.00677691	-0.993711	-0.467142	-1.47987	-1.0447	0.340694	0.0298678	-0.888663	-0.310827	-1.22936	-0.91853	0.6818	1	0.3222	0.6456	0.1416	0.2984	Not Significant, higher in wild-type, both pass LOQ (1.27 fold)	Not Significant, higher in JLM82, both pass LOQ (1.02 fold)	Not Significant, higher in JL15, both pass LOQ (1.85 fold)	Not Significant, higher in JLM82, both pass LOQ (1.24 fold)	Not Significant, higher in JL15, both pass LOQ (2.34 fold)	Not Significant, higher in JL15, both pass LOQ (1.89 fold)
KCS2	Putative beta-ketoacyl-CoA synthase	UTEX250_A11.30480.1	0.40155	-1.85928	-1.81073	-2.34836	-2.30496	-0.0035588	0.323935	-1.6219	-1.63804	-1.94583	-1.96198	-0.0161449	0.6892	0.0644	0.0702	0.0192	0.0214	1	Not Significant, higher in wild-type, both pass LOQ (1.25 fold)	Not Significant, higher in JLM82, both pass LOQ (3.08 fold)	Not Significant, higher in JL15, both pass LOQ (3.11 fold)	higher in JLM82, both pass LOQ (3.85 fold)	higher in JL15, both pass LOQ (3.9 fold)	Not Significant, higher in JL15, both pass LOQ (1.01 fold)
KCR1	Putative beta-ketoacyl-CoA reductase	UTEX250_A05.10185.1	-0.314896	0.262837	0.133809	0.60174	0.460361	-0.128863	-0.347895	0.270266	0.145517	0.61816	0.493412	-0.124749	0.7566	0.7948	0.8966	0.5486	0.6456	0.9044	Not Significant, higher in JLM63, both pass LOQ (1.27 fold)	Not Significant, higher in wild-type, both pass LOQ (1.21 fold)	Not Significant, higher in wild-type, both pass LOQ (1.11 fold)	Not Significant, higher in JLM63, both pass LOQ (1.53 fold)	Not Significant, higher in JLM63, both pass LOQ (1.41 fold)	Not Significant, higher in JL15, both pass LOQ (1.09 fold)
HACD1	Putative 3-hydroxyacyl-CoA dehydratase	UTEX250_A01.00930.1	-2.17786	-1.11687	-3.96535	1.1963	-1.80659	-3.04746	-2.09484	-0.959937	-3.6143	1.13491	-1.51946	-2.65437	0.03	0.267	0.0001	0.234	0.0718	0.0024	higher in JLM63, both pass LOQ (4.27 fold)	Not Significant, higher in JLM82, both pass LOQ (1.95 fold)	higher in JL15, both pass LOQ (12.25 fold)	Not Significant, higher in JLM63, both pass LOQ (2.2 fold)	Not Significant, higher in JL15, both pass LOQ (2.87 fold)	higher in JL15, both pass LOQ (6.3 fold)
ECR1	Putative enoyl-CoA reductase	UTEX250_A05.10275.1	-0.620875	0.515544	0.500849	1.19113	1.16265	-0.000411932	-0.634819	0.49559	0.482172	1.13041	1.11699	-0.0134174	0.5352	0.61	0.6172	0.234	0.246	1	Not Significant, higher in JLM63, both pass LOQ (1.55 fold)	Not Significant, higher in wild-type, both pass LOQ (1.41 fold)	Not Significant, higher in wild-type, both pass LOQ (1.4 fold)	Not Significant, higher in JLM63, both pass LOQ (2.19 fold)	Not Significant, higher in JLM63, both pass LOQ (2.17 fold)	Not Significant, higher in JL15, both pass LOQ (1.01 fold)

## Sheet: Table_S3
	Transgene	none				CrLPAAT2				HsAGPAT1	BjFATB3 + ApSAD2Tp-CrFATB2		ApSAD2Tp-BjFATB3 + ApSAD2Tp-CrFATB2	ApSAD2Tp-BjFATB3 + ApSAD2Tp-CrFATB2 + CrLPAAT2							ApSAD2Tp-BjFATB3 + ApSAD2Tp-CrFATB2 + CrLPAAT2 + AtLPCAT1		ApSAD2Tp-BjFATB3 + ApSAD2Tp-CrFATB2 + CrLPAAT2 + AtLPDCT1	none		CrLPAAT2-VENUS
	Insertion	none				dao1			lpaat2-1	dao1	amt1 b/c	amt1 b/c dao1	amt1 b/c	amt1 b/c dao1				amt1 b/c lpaat2-1			amt1 b/c dao1 thi4		amt1 b/c dao1 thi4	lpaat2-1	lpaat2-2	lpaat2-2	lpaat2-1+ 2-2
	Strain	UTEX 250-A				JL27			JL73	JL29	JL52	JL52+JL27	JL88	JL88+JL27				JL88+JL73			JL116+JL88+JL27		JL117+JL88+JL27	JL33	JL36G	JL83	JL83+JL33
	Dataset	a	b	c	d	a	b	d	b	a	a	a	a	a	b	c	d	b	c	d	c	d	c	d	d	d	d
	n	3	4	3	3	4	3	3	4	4	4	3	3	3	4	3	4	4	3	4	4	4	4	4	4	4	6
FA%	C8:0	n.d.	n.d.	n.d.	n.d.	n.d.	n.d.	n.d.	n.d.	n.d.	n.d.	n.d.	n.d.	n.d.	n.d.	n.d.	n.d.	n.d.	n.d.	n.d.	n.d.	n.d.	n.d.	n.d.	n.d.	n.d.	n.d.
	C10:0	n.d.	n.d.	n.d.	n.d.	n.d.	n.d.	n.d.	n.d.	n.d.	0.8±0.12	1.0±0.07	0.5±0.01	0.8±0.14	0.8±0.15	0.7±0.10	1.3±0.20	0.9±0.06	0.8±0.07	1.3±0.08	1.0±0.35	1.5±0.05	0.4±0.09	n.d.	n.d.	n.d.	n.d.
	C12:0	n.d.	0.0±0.00	0.0±0.00	n.d.	n.d.	0.0±0.00	0.1±0.02	0.1±0.18	n.d.	14.9±2.46	17.1±0.94	13.6±1.38	14.6±2.57	12.3±0.65	11.7±1.24	14.5±0.76	12.7±0.12	11.9±0.90	14.3±0.36	13.5±1.69	14.5±0.70	7.2±0.85	n.d.	0.0±0.01	n.d.	0.0±0.01
	C14:0	1.0±0.02	0.9±0.03	0.8±0.01	1.2±0.01	1.3±0.12	1.0±0.03	1.4±0.08	1.3±0.16	1.2±0.10	9.3±1.68	10.6±0.23	9.8±1.17	9.7±1.18	9.1±0.49	8.4±0.75	9.9±0.41	9.1±0.34	8.5±0.50	9.9±0.28	9.0±0.57	9.9±0.42	6.5±0.38	1.4±0.09	1.4±0.15	1.3±0.05	1.5±0.16
	C15:0	n.d.	n.d.	0.1±0.01	n.d.	0.1±0.02	0.1±0.01	0.0±0.01	0.1±0.02	0.1±0.04	n.d.	n.d.	0.1±0.01	n.d.	0.1±0.01	0.1±0.01	0.1±0.01	0.1±0.00	0.1±0.01	0.1±0.00	0.1±0.01	0.1±0.00	0.2±0.03	0.0±0.00	0.0±0.01	0.0±0.00	0.0±0.00
	C16:0	10.0±0.04	9.8±0.50	8.5±0.25	10.5±0.04	11.0±0.91	10.7±1.58	11.5±1.66	10.4±1.02	10.7±0.73	11.9±0.71	13.7±0.73	19.2±0.64	21.7±1.51	20.5±1.27	20.1±0.64	19.9±1.41	20.6±0.14	19.7±0.39	20.3±0.51	20.7±0.76	20.5±0.77	20.6±0.83	11.6±0.70	11.4±0.67	11.3±0.33	11.8±0.70
	C16:1 n7c	0.2±0.01	0.1±0.08	0.2±0.01	0.3±0.01	0.2±0.04	0.1±0.10	0.3±0.04	0.0±0.01	0.2±0.04	0.2±0.02	0.2±0.02	0.2±0.02	0.2±0.01	0.2±0.01	0.2±0.01	0.2±0.01	0.1±0.08	0.2±0.01	0.3±0.01	0.2±0.01	0.3±0.01	0.2±0.04	0.3±0.04	0.3±0.07	0.2±0.02	0.3±0.03
	C16:3	0.1±0.00	0.0±0.00	0.0±0.00	0.1±0.01	0.1±0.03	0.1±0.01	0.1±0.04	0.1±0.01	0.1±0.02	0.1±0.01	0.1±0.02	0.1±0.01	0.1±0.02	0.1±0.01	0.1±0.01	0.1±0.01	0.1±0.01	0.1±0.01	0.1±0.01	0.1±0.01	0.1±0.01	0.1±0.01	0.1±0.02	0.1±0.05	0.1±0.01	0.1±0.02
	C17:0	0.2±0.00	0.2±0.00	0.2±0.01	0.1±0.00	0.2±0.02	0.3±0.05	0.1±0.01	0.3±0.05	0.2±0.04	0.2±0.02	0.1±0.10	0.2±0.01	0.2±0.05	0.3±0.01	0.2±0.01	0.1±0.01	0.3±0.00	0.2±0.02	0.1±0.00	0.2±0.01	0.1±0.01	0.3±0.09	0.1±0.02	0.1±0.02	0.1±0.00	0.1±0.01
	C17:1	0.0±0.00	0.0±0.00	0.0±0.00	0.1±0.00	n.d.	0.0±0.01	0.1±0.01	0.0±0.00	0.0±0.00	n.d.	0.0±0.00	n.d.	n.d.	0.0±0.00	n.d.	0.1±0.01	n.d.	n.d.	0.1±0.00	0.0±0.00	0.1±0.01	0.0±0.01	0.1±0.02	0.1±0.06	0.1±0.01	0.1±0.04
	C18:0	3.4±0.02	3.1±0.06	2.9±0.04	3.5±0.08	3.2±0.26	3.1±0.15	3.3±0.25	2.3±0.67	3.6±0.78	2.4±0.31	2.0±0.14	3.5±0.36	3.2±0.30	3.2±0.19	3.0±0.19	3.5±0.14	3.1±0.03	3.0±0.07	3.6±0.29	2.9±0.21	3.6±0.20	3.1±0.38	3.6±1.00	3.4±0.72	3.5±0.19	3.2±0.28
	C18:1 n9c	72.9±0.15	75.8±0.67	75.7±0.48	71.4±0.14	68.8±3.18	71.0±1.39	67.6±1.37	70.8±1.42	68.1±2.60	49.5±4.62	42.8±1.81	42.2±2.99	36.4±1.50	43.0±1.82	42.2±2.98	37.5±1.27	42.0±0.29	41.2±1.01	36.4±1.58	24.8±2.17	25.0±1.21	26.3±2.39	68.1±2.30	68.7±1.22	69.9±0.14	67.7±2.47
	C18:2 n6c	9.9±0.04	7.9±0.38	9.5±0.13	10.4±0.03	12.6±2.19	11.3±1.80	12.7±0.85	12.4±0.93	13.4±1.67	8.9±0.54	10.0±0.73	8.7±0.18	10.6±0.91	8.5±0.80	11.1±0.59	10.5±0.80	9.1±0.24	12.4±0.11	11.5±0.79	25.4±1.07	22.1±0.24	32.3±2.46	12.1±1.25	11.9±0.81	11.2±0.53	12.8±1.26
	C18:3 n3c	1.7±0.02	1.6±0.04	1.5±0.02	1.8±0.03	2.1±0.27	1.9±0.26	2.2±0.03	1.9±0.09	2.0±0.11	1.5±0.20	1.9±0.09	1.6±0.11	2.0±0.21	1.7±0.09	1.8±0.09	1.9±0.14	1.5±0.06	1.6±0.08	1.6±0.16	1.8±0.10	2.0±0.08	2.4±0.44	2.0±0.06	2.0±0.22	1.8±0.14	2.0±0.25
	C20:0	0.3±0.00	0.3±0.01	0.3±0.01	0.3±0.01	0.2±0.02	0.2±0.02	0.3±0.05	0.2±0.03	0.2±0.03	0.2±0.03	0.1±0.02	0.3±0.04	0.2±0.02	0.2±0.03	0.2±0.05	0.2±0.02	0.2±0.00	0.2±0.01	0.2±0.02	0.2±0.02	0.2±0.01	0.3±0.02	0.3±0.07	0.3±0.03	0.3±0.01	0.2±0.01
	C20:1	0.1±0.05	0.1±0.00	0.1±0.03	0.1±0.01	0.1±0.04	0.1±0.01	0.1±0.01	0.1±0.03	0.1±0.02	n.d.	n.d.	n.d.	n.d.	0.1±0.01	0.1±0.02	0.1±0.01	0.1±0.00	0.1±0.01	0.1±0.01	0.1±0.01	0.1±0.01	n.d.	0.2±0.02	0.1±0.01	0.2±0.02	0.1±0.02
	C22:0	0.1±0.01	0.0±0.01	0.1±0.00	0.1±0.01	n.d.	0.0±0.01	0.1±0.11	0.0±0.01	n.d.	n.d.	n.d.	n.d.	n.d.	0.0±0.02	n.d.	n.d.	0.0±0.01	n.d.	n.d.	n.d.	n.d.	n.d.	0.1±0.02	0.1±0.02	n.d.	n.d.
sn-2 FA%	C8:0	n.d.	n.d.	n.d.	n.d.	n.d.	n.d.	n.d.	n.d.	n.d.	n.d.	n.d.	n.d.	n.d.	n.d.	n.d.	n.d.	n.d.	n.d.	n.d.	n.d.	n.d.	n.d.	n.d.	n.d.	n.d.	n.d.
	C10:0	n.d.	n.d.	n.d.	n.d.	n.d.	n.d.	n.d.	n.d.	n.d.	n.d.	n.d.	n.d.	0.1±0.04	0.5±0.11	0.3±0.05	0.2±0.08	0.7±0.05	0.4±0.04	0.3±0.06	0.6±0.16	0.3±0.17	n.d.	n.d.	n.d.	n.d.	n.d.
	C12:0	n.d.	n.d.	n.d.	0.0±0.02	n.d.	0.0±0.01	0.1±0.00	0.1±0.14	n.d.	5.7±0.44	5.3±0.88	6.2±1.15	7.1±1.36	10.7±2.25	8.6±0.37	13.2±2.66	10.3±0.32	9.2±0.36	12.1±0.87	10.5±1.70	10.8±0.67	1.8±0.18	n.d.	n.d.	n.d.	n.d.
	C14:0	0.2±0.04	0.1±0.01	0.1±0.01	0.2±0.04	0.9±0.09	0.8±0.09	1.3±0.09	1.0±0.19	1.4±0.05	1.4±0.18	8.2±0.25	1.5±0.11	6.9±1.00	7.2±0.63	6.7±0.18	8.8±0.60	7.3±0.18	6.5±0.27	8.1±0.29	8.3±0.73	9.8±0.44	1.9±0.24	0.3±0.04	0.4±0.05	1.4±0.45	1.5±0.10
	C15:0	n.d.	n.d.	n.d.	0.0±0.00	0.1±0.03	0.1±0.02	0.1±0.01	0.1±0.02	0.1±0.02	n.d.	0.2±0.03	n.d.	0.2±0.02	0.1±0.02	0.2±0.01	0.1±0.02	0.1±0.01	0.2±0.01	0.1±0.01	0.2±0.01	0.1±0.01	0.1±0.01	0.1±0.01	n.d.	n.d.	0.1±0.00
	C16:0	1.0±0.48	n.d.	0.5±0.00	0.7±0.05	24.9±2.28	18.6±1.15	23.7±2.41	21.7±2.63	23.1±2.18	1.5±0.30	35.6±2.00	2.2±0.04	45.6±1.80	43.3±4.07	42.5±2.10	39.9±3.93	41.9±3.04	40.4±1.32	36.6±3.29	45.2±0.93	43.2±1.23	17.6±2.40	1.0±0.15	1.2±0.14	23.6±0.58	25.0±1.48
	C16:1 n7c	0.2±0.01	0.1±0.07	0.1±0.00	0.2±0.02	0.3±0.03	n.d.	0.4±0.08	n.d.	0.3±0.05	0.3±0.02	0.3±0.04	0.3±0.01	0.3±0.01	0.2±0.11	0.2±0.01	0.3±0.03	0.2±0.01	0.2±0.04	0.3±0.04	0.2±0.02	0.4±0.05	0.2±0.03	0.2±0.03	0.2±0.06	0.4±0.05	0.4±0.02
	C16:3	n.d.	n.d.	n.d.	n.d.	n.d.	0.1±0.03	0.1±0.02	0.1±0.01	n.d.	n.d.	n.d.	n.d.	0.1±0.00	0.1±0.03	0.1±0.01	0.1±0.06	0.1±0.01	0.1±0.01	n.d.	0.1±0.01	0.1±0.01	0.1±0.01	n.d.	n.d.	n.d.	0.1±0.04
	C17:0	n.d.	n.d.	0.0±0.00	n.d.	0.2±0.04	0.3±0.08	0.1±0.01	0.3±0.03	0.3±0.04	n.d.	0.3±0.05	n.d.	0.2±0.04	0.2±0.03	0.2±0.01	0.1±0.00	0.3±0.01	0.2±0.02	0.1±0.01	0.2±0.01	0.1±0.00	0.2±0.02	n.d.	n.d.	0.1±0.03	0.1±0.01
	C17:1	n.d.	0.0±0.00	n.d.	n.d.	n.d.	0.0±0.01	0.1±0.01	0.0±0.01	0.0±0.00	n.d.	n.d.	n.d.	n.d.	n.d.	0.0±0.00	0.1±0.06	n.d.	0.0±0.00	0.1±0.00	n.d.	0.1±0.01	n.d.	n.d.	n.d.	n.d.	0.1±0.04
	C18:0	0.3±0.17	0.1±0.01	0.1±0.02	0.2±0.03	0.6±0.15	0.5±0.18	0.5±0.04	0.4±0.06	1.4±0.22	0.4±0.07	0.5±0.03	0.5±0.12	0.6±0.05	0.6±0.14	0.5±0.00	0.5±0.11	0.5±0.04	0.5±0.01	0.6±0.02	0.5±0.06	0.6±0.05	0.2±0.06	0.2±0.04	0.3±0.04	0.7±0.49	0.6±0.12
	C18:1 n9c	85.6±0.55	90.7±0.97	86.2±0.20	84.2±1.19	62.9±4.89	70.7±1.64	61.2±1.62	67.1±2.49	57.4±2.82	75.2±1.63	40.4±1.50	72.1±1.89	28.6±1.28	30.2±2.33	31.1±2.91	27.2±2.92	30.8±2.84	30.8±1.20	29.9±3.23	20.7±2.27	21.1±0.89	20.0±2.58	78.2±2.19	78.5±0.78	63.0±3.38	60.4±3.31
	C18:2 n6c	11.5±0.16	7.7±0.96	11.7±0.21	12.9±0.90	8.8±2.39	7.0±1.00	10.7±1.02	7.4±0.54	13.8±2.00	14.0±1.13	7.8±0.30	15.2±0.85	8.7±0.72	5.5±1.40	8.3±0.45	7.8±1.17	6.4±0.78	10.2±0.61	10.1±0.40	12.3±0.38	11.9±0.50	53.7±4.45	17.6±2.06	17.2±0.87	9.2±1.92	10.0±1.95
	C18:3 n3c	1.0±0.05	1.2±0.04	1.1±0.02	1.3±0.22	1.1±0.40	1.7±0.37	1.6±0.14	1.4±0.20	1.9±0.16	1.5±0.28	1.2±0.05	1.9±0.18	1.4±0.09	1.3±0.25	1.3±0.14	1.3±0.27	1.3±0.02	1.3±0.13	1.4±0.10	1.0±0.10	1.1±0.08	4.2±0.79	2.1±0.21	2.1±0.15	1.2±0.44	1.4±0.32
	C20:0	n.d.	n.d.	n.d.	0.0±0.04	n.d.	n.d.	n.d.	n.d.	n.d.	n.d.	n.d.	n.d.	n.d.	n.d.	n.d.	n.d.	n.d.	n.d.	n.d.	n.d.	n.d.	n.d.	n.d.	n.d.	n.d.	n.d.
	C20:1	n.d.	n.d.	n.d.	n.d.	n.d.	n.d.	n.d.	n.d.	n.d.	n.d.	n.d.	n.d.	n.d.	n.d.	n.d.	n.d.	n.d.	n.d.	n.d.	n.d.	n.d.	n.d.	n.d.	n.d.	n.d.	n.d.
	C22:0	n.d.	n.d.	n.d.	n.d.	n.d.	n.d.	n.d.	n.d.	n.d.	n.d.	n.d.	n.d.	n.d.	n.d.	n.d.	n.d.	n.d.	n.d.	0.1±0.01	n.d.	n.d.	n.d.	n.d.	n.d.	n.d.	n.d.
FA% at sn-2	MCFA	7.0±2.17	5.3±0.67	6.9±1.39	6.9±1.5	24.0±0.91	27.6±3.75	30.3±5.7	27.2±2.35	39.9±2.13	9.7±1.03	15.9±1.6	10.8±1.09	18.6±0.62	27.5±2.76	25.3±2.27	28.9±3.2	26.8±1.19	25.6±0.8	26.8±1.4	27.7±3.65	27±1.25	8.5±0.34	8.4±0.43	9.6±1.21	38.5±12.86	34.8±2.25
	C16:0	3.2±1.6	n.d.	2.1±0.06	2.3±0.17	75.5±0.91	58.8±9.53	69.4±9.11	69.5±6.53	72±2.34	4.3±0.95	86.4±1.16	3.8±0.07	70.1±3.2	70.3±3.97	70.5±2.06	67.0±3.00	67.8±4.99	68.2±3.42	60.2±4.19	72.9±3.52	70.3±1.46	28.7±4.62	3.0±0.44	3.4±0.24	69.7±1.56	70.6±2.25
	C18:0	3.5 ± 1.74	1.1 ± 0.12	1.5±0.26	1.9±0.27	6.3 ± 1.45	5.7 ± 2.05	5.0±0.15	5.7 ± 1.16	13.5 ± 0.8	4.9 ± 0.77	7.8 ± 0.74	4.7 ± 0.92	6.7 ± 0.56	6.7 ± 1.55	5.1±0.32	5.0±1.29	5.4 ± 0.46	5.1±0.17	5.4±0.41	6.2±0.72	5.4±0.49	2.0±0.47	2.2±0.50	2.5±0.24	6.7±4.41	5.9±0.73
	C18:1 n9c	39.2±0.26	39.9±0.31	38.0±0.27	39.3±0.61	30.4±1.09	33.2±1.2	30.2±1.25	31.6±1.26	28.1±0.61	51±4.05	31.4±0.34	57.1±2.63	26.2±0.71	23.4±1.13	24.5±0.63	24.1±1.77	24.5±2.38	24.9±0.36	27.3±1.82	39.1±0.77	28.1±0.28	28.8±0.57	38.3±0.44	38.1±0.38	30±1.66	29.7±0.61
	C18:2 n6c	38.7±0.62	32.5±2.6	41±0.86	41.3±2.76	23±2.04	20.7±0.48	27.9±1.17	20.1±2.79	34.4±0.85	52.6±3.63	26.2±1.08	58±2.69	27.6±0.44	21.3±3.31	25.0±0.17	24.8±2.16	23.4±3.28	27.3±1.43	29.3±1.26	16.1±0.98	18.0±0.57	55.5±2.9	48.5±0.66	48.2±1.45	27.5±6.73	25.8±2.57
	Source:
	a	250809_LPAAT2_Total/2MAG_cal_profile
	b	260121_LPAAT2_Total/2MAG_cal_profile
	c	250909_116_117_Total/2MAG_cal_profile_sd
	d	260322_Total/2MAG_profile_all
